# Supplementary material for: Metabolic syndrome and cognitive performance across the adult lifespan
Source: PLoS One. 2021 May 6;16(5):e0249348. doi: 10.1371/journal.pone.0249348 (PMC8101918; doi:10.1371/journal.pone.0249348)
Supplement: S1 Data — (XLSX) [file pone.0249348.s002.xlsx]

## Sheet: S1 Data
SubNum	Ethnicity	GenderG	Age	AgeG	StatusG	YrsEduc	Lbs	Ht	BMI	Wcirc	BPsys	BPdia	PulsPress	BPmed	CholMed	DMmed	HeadTrauma	WC1	BMI1	HBP1	TRI1	HDL1	DM1	PtHxDM	FamHxDm	PtHxBP	FamHxBp	PtHxCholes	FamHxCholes	TEFQ1	TEFQ2	TEFQ3	StrokeP	IPAQmets	MMSE	DRStotal	DRSatten	DRSinitpres	DRSconst	DRSconcpt	DRSmem	BDI	STAIstate	STAItrait	Attention	Motor	SelfControl	CogComplex	Perseverative
51	1	0	24	1	0	14	195	198.12	22.5	90	133.2	63.1	70.1	0	0	0	0	0	0	1	0	0	0	0	0	0	0	0	0	1	1	0	4	#NULL!	30	141	36	36	6	38	25	3	27	46	11	12	20	10	7
3	1	0	26	1	0	16	200	185.42	26.4	91	148.6	91.3	57.3	0	0	0	0	0	0	1	0	0	0	9999	9999	9999	9999	9999	9999	7	7	6	5	66	30	141	37	37	6	39	24	7	41	38	10	13	9	11	8
50	1	0	19	1	0	12	150	182.88	20.3	78.5	118.67	59	59.67	0	0	0	0	0	0	0	0	0	0	0	0	0	0	0	0	2	1	6	5	21996	30	142	37	37	6	39	23	4	26	32	9	14	18	11	8
150	1	1	20	1	0	14	169	172.7	25.8	81	122.66	71.33	51.33	0	0	0	0	1	0	0	0	0	0	0	0	0	1	0	0	9	4	1	2	2150	#NULL!	#NULL!	#NULL!	#NULL!	#NULL!	#NULL!	#NULL!	7	29	37	7	13	9	10	9
98	1	0	20	1	0	14	159	175.26	23.5	76	118	55	63	0	0	0	0	0	0	0	0	0	0	0	1	0	1	0	0	6	2	4	3	6573	30	142	18	37	6	39	42	6	37	29	17	17	12	11	6
96	1	1	22	1	0	16	115	160.02	20.4	71.12	116	76.3	39.7	0	0	0	0	0	0	0	0	0	0	0	0	0	1	0	0	15	5	5	1	8796	30	142	37	37	6	38	24	5	26	30	10	16	10	11	8
69	1	1	23	1	0	16	132.3	167.6	21.4	81.3	116.33	73.67	42.66	0	0	0	0	1	0	0	0	0	0	0	2	0	1	0	1	7	10	7	1	#NULL!	29	139	36	37	6	35	25	3	28	37	10	16	12	11	7
194	2	1	32	1	0	14	144.2	170.18	22.5824	78	102.3	62.67	39.63	0	0	0	0	0	0	0	0	0	0	0	0	0	0	0	0	11	6	2	1	34608	30	141	37	37	6	36	25	7	42	35	11	19	15	19	11
31	3	1	20	1	0	15	139	157.48	25.4	86	112.7	73.3	39.4	0	0	0	0	1	0	0	0	0	0	0	1	0	9999	0	9999	6	3	2	1	4444	30	141	41	37	6	37	24	4	20	36	10	12	12	12	5
29	2	1	24	1	0	14	130	160.02	23	82	105.7	71	34.7	0	0	0	0	1	0	0	0	0	0	0	0	0	9999	0	9999	12	3	2	1	4662	29	137	36	36	6	36	23	0	23	26	7	11	10	12	4
15	1	0	25	1	0	16	180	180.34	25.1	90	135	75	60	0	0	0	0	0	0	1	0	0	0	0	0	0	9999	9999	9999	12	7	1	4	3870	29	137	37	33	6	37	24	16	27	44	8	14	9	8	8
52	2	1	22	1	0	16	150.8	165.1	25.1	78.7	101.33	62.33	39	0	0	0	0	0	0	0	0	0	0	0	2	0	9999	9999	9999	14	5	1	1	5142	26	141	36	37	6	39	23	11	23	38	6	12	7	9	6
1	1	1	23	1	0	16	150	175.26	22.1	75	125	80	45	0	0	0	0	0	0	0	0	0	0	9999	9999	9999	9999	9999	9999	15	9	4	2	4392	30	143	37	37	6	38	25	3	42	47	10	12	17	13	8
47	1	0	26	1	0	16	202	185.42	26.6	99.1	127.7	62.3	65.4	0	0	0	0	1	0	0	0	0	0	0	2	0	9999	0	9999	10	7	3	4	4542	30	144	37	37	6	39	25	0	30	27	10	18	11	14	8
95	1	1	20	1	0	15	109	160.02	19.3	62.5	126.3	87	39.3	0	0	0	0	0	0	1	0	0	0	0	1	0	0	0	1	5	10	7	2	2520	30	143	18	37	6	39	43	4	31	35	9	13	13	10	8
2	1	1	21	1	0	14	135	165.1	22.5	72	121.3	69	52.3	0	0	0	0	0	0	0	0	0	0	9999	9999	9999	9999	9999	9999	14	5	2	2	1737	30	144	37	37	6	39	25	5	24	29	10	12	17	13	8
174	3	1	26	1	0	19	114.2	162.56	19.6001	74	110.3	63.3	47	0	0	0	0	0	0	0	0	0	0	0	2	0	1	0	1	12	2	2	1	1895	30	141	37	37	6	38	23	0	24	26	8	12	7	11	5
34	1	0	25	1	0	18	161	185.42	21.2	95.5	138.6	83.3	55.3	0	0	0	0	1	0	1	0	0	0	0	0	0	1	0	1	10	3	6	5	5865	30	141	37	37	6	39	25	6	34	31	14	17	12	12	8
182	1	1	35	1	0	16	125	170.18	19.5756	72	119.67	81.67	38	0	0	0	0	0	0	0	0	0	0	0	0	0	0	0	0	16	10	12	2	3537	30	#NULL!	#NULL!	#NULL!	#NULL!	#NULL!	#NULL!	10	39	47	13	18	14	16	8
63	3	1	23	1	0	16	99	157.48	18.1	62	91	55	36	0	0	0	0	0	0	0	0	0	0	0	0	0	0	0	0	4	1	6	1	4518	30	142	37	37	6	37	25	2	22	21	8	11	7	10	5
192	1	0	45	2	0	20	172.6	182.8	23.4267	92.5	121	78.3	42.7	0	0	0	0	0	0	0	0	0	0	0	2	0	0	0	1	9	1	3	3	702	30	144	37	37	6	39	25	0	30	34	11	10	11	11	7
30	1	1	52	2	0	12	150	175.26	22.1	73.5	98	56	42	0	0	0	0	0	0	0	0	0	0	0	0	0	9999	9999	9999	18	3	2	1	1575	28	141	37	36	6	37	25	4	21	24	11	14	16	15	9
62	1	1	47	2	0	14	182.8	172.72	27.7	98	118.7	87.7	31	0	0	0	0	1	0	1	0	0	0	0	2	0	9999	9999	9999	12	15	12	3	1965	29	134	37	37	6	34	20	37	67	56	13	20	19	14	10
27	1	0	47	2	0	16	170	175.26	25.1	93	134.7	82	52.7	0	0	0	0	0	0	1	0	0	0	0	0	0	9999	9999	9999	5	0	2	5	0	28	142	37	37	5	39	24	34	48	62	10	15	16	9	12
12	1	1	54	2	0	12	163	162.56	28	84	120.7	80.3	40.4	0	0	0	0	1	0	0	0	0	0	0	2	0	9999	0	9999	14	10	3	2	4500	30	142	37	37	6	37	25	10	45	37	10	11	6	11	6
204	1	1	45	2	0	12	194.4	172.7	29.562	101.5	121.3	73	48.3	0	0	0	0	1	0	0	0	0	0	0	0	0	0	0	1	11	13	5	2	1653	29	139	36	37	6	37	23	2	33	27	8	17	11	13	7
14	1	0	52	2	0	16	219	193.04	26.7	102.5	128.3	73	55.3	0	0	0	0	1	0	0	0	0	0	0	2	0	9999	0	9999	4	8	7	5	#NULL!	30	144	37	37	6	39	25	3	30	41	11	17	16	14	8
131	1	1	52	2	0	14	125	165.1	20.9	78.7	165	102	63	0	0	0	0	0	0	1	0	0	0	0	0	0	1	0	0	11	2	3	3	7320	30	143	36	37	6	39	25	15	47	48	7	9	13	14	8
53	1	0	54	2	0	14	176	167.64	28.4	89	104	71.7	32.3	0	0	0	1	0	0	0	0	0	0	0	0	0	9999	0	9999	14	2	2	4	17745	28	141	36	37	6	37	25	9	31	27	8	13	11	12	9
22	1	0	51	2	0	16	200	180.34	27.9	118.5	129.7	83.7	46	0	0	0	0	1	0	0	0	0	0	0	9999	0	9999	0	9999	15	4	0	4	2288	29	143	37	37	6	38	25	1	27	26	9	13	12	10	7
128	1	0	47	2	0	16	164.5	175.26	24	96.5	139	97.6	41.4	0	0	0	0	1	0	1	0	0	0	0	2	0	0	0	0	14	0	1	5	300	28	143	37	37	6	39	24	5	27	36	10	13	12	8	6
16	1	0	47	2	0	12	163.2	170.18	25.6	97	123.7	76.3	47.4	0	0	0	0	1	0	0	0	0	0	0	0	0	9999	9999	9999	2	4	3	3	14610	30	142	36	37	6	39	24	0	20	23	9	23	14	18	10
18	2	0	49	2	0	20	149	175.26	22	84	115.7	70.7	45	0	0	0	0	0	0	0	0	0	0	0	0	0	9999	9999	9999	4	0	6	3	8604	30	139	37	33	6	39	24	1	28	37	7	12	15	9	11
130	1	1	47	2	0	16	134	160.02	23.8	79	97	63	34	0	0	0	0	0	0	0	1	1	0	0	2	0	0	1	1	5	4	3	1	5760	30	142	36	37	6	39	24	1	24	25	10	11	13	11	7
85	1	1	52	2	0	16	109	152.4	21.1	69	169.3	79	90.3	0	0	0	0	0	0	1	1	1	0	0	0	1	1	1	1	3	1	4	4	#NULL!	30	140	37	37	6	35	25	0	20	20	8	17	11	8	6
19	1	1	54	2	0	14	160	172.72	24.3	97	112	67	45	0	0	0	0	1	0	0	0	0	0	0	2	0	9999	0	9999	13	2	1	1	3699	30	141	36	37	6	37	25	1	20	28	10	12	17	13	8
198	1	1	46	2	0	18	150	165.1	24.9586	87.6	137.67	83	54.67	0	0	0	0	1	0	1	0	0	0	0	2	0	1	0	1	16	3	7	2	2853	30	143	36	37	6	39	25	4	27	30	9	13	11	10	6
17	1	1	47	2	0	14	160	170.18	25.1	107	113	59	54	0	0	0	0	1	0	0	0	0	0	0	0	0	9999	9999	9999	10	3	1	1	876	30	142	37	37	6	37	25	0	29	29	8	14	11	8	5
221	#NULL!	0	69	3	0	18	146.8	185.42	19.3658	81.28	126.5	71	55.5	0	1	0	0	0	0	0	#NULL!	#NULL!	#NULL!	0	0	0	0	1	1	4	0	1	11	1022	29	138	34	37	6	39	22	0	26	24	9	13	10	11	8
58	1	0	71	3	0	12	172.6	185.42	22.8	93	133	69	64	0	0	0	0	0	0	1	0	0	0	0	0	0	0	0	0	8	2	0	11	1782	28	139	37	35	6	39	22	4	32	31	9	14	10	12	7
60	1	0	80	3	0	12	138	170.18	21.6	80	121.6	61	60.6	0	0	0	0	0	0	0	0	0	0	0	0	0	9999	0	9999	12	2	1	10	7208	29	138	33	35	6	39	25	8	28	27	10	12	17	13	8
118	1	0	65	3	0	16	180	175.26	26.6	105.4	160	89	71	1	0	0	0	1	0	1	0	0	0	0	0	1	0	0	0	5	3	4	15	2772	29	140	34	37	6	38	25	9	31	41	9	13	9	12	6
244	1	0	82	3	0	14	148.8	164.59	24.9126	91.44	181	80.33	100.67	0	0	0	0	0	0	1	0	0	0	0	0	0	0	0	0	20	4	2	26	6696	26	138	35	35	6	39	23	5	21	26	8	12	8	13	6
163	1	1	74	3	0	18	142.6	154	26.9	91.4	139	71	68	0	0	0	0	1	0	1	0	0	0	0	0	0	0	0	0	11	11	5	8	0	29	139	36	37	6	35	25	12	41	40	13	20	7	16	9
156	1	0	62	3	0	18	198	198	26.9	99.1	124.6	79.3	45.3	0	0	0	0	1	0	0	0	0	0	0	0	0	0	0	0	4	3	6	4	5373	29	142	37	37	6	37	25	#NULL!	#NULL!	#NULL!	#NULL!	#NULL!	#NULL!	#NULL!	#NULL!
61	1	0	75	3	0	12	138	177.8	19.8	77.5	179	78	101	0	0	0	0	0	0	1	0	0	0	0	0	1	9999	9999	9999	2	0	0	17	792	29	143	37	37	6	39	24	0	20	20	5	13	10	8	7
239	1	1	98	3	0	16	106	154.9	20.0367	77.22	198	93	105	0	0	0	0	0	0	1	0	0	0	0	0	0	0	0	0	17	3	2	32	4053	25	125	37	37	6	26	19	13	49	48	12	15	17	13	9
59	1	1	73	3	0	16	131.3	162.56	22.5	78	151.6	73	78.6	0	0	0	0	0	0	1	0	0	0	0	9999	0	9999	9999	9999	10	6	2	8	9135	28	139	37	37	6	35	24	3	24	25	9	14	7	8	6
241	2	0	72	3	0	18	143.9	160.02	25.4879	96.52	140.67	53	87.67	1	0	0	0	1	0	1	0	0	0	0	1	1	0	0	0	4	7	5	8	6426	30	141	36	37	6	37	25	5	30	33	8	13	12	12	6
154	1	0	75	3	0	16	206.8	193	25.2	101	176.6	95.3	81.3	1	0	0	0	1	0	1	0	0	0	0	0	1	1	0	0	4	1	3	22	12132	29	141	36	37	6	39	23	#NULL!	#NULL!	#NULL!	16	11	18	12	8
28	1	0	66	3	0	16	160	172.72	24.3	84	160.7	86	74.7	0	0	0	0	0	0	1	0	0	0	0	0	0	9999	0	9999	18	6	2	10	5067	30	141	36	37	6	39	23	3	24	30	6	18	11	13	8
222	4	1	73	3	0	12	153.4	160.02	27.1706	86	163	72	91	1	0	0	0	1	0	1	0	0	0	0	0	1	0	0	0	16	0	3	19	4914	24	140	36	37	6	36	25	0	23	24	9	13	6	13	6
230	1	1	67	3	0	18	160	165.1	26.6225	86.36	136	78	58	0	0	0	0	1	0	1	0	0	0	0	0	0	0	0	0	18	5	1	4	2519	28	144	37	37	6	39	25	2	33	25	9	14	13	12	5
8	1	0	72	3	0	12	174	167.64	28.1	97.5	128.6	75.3	53.3	1	1	0	0	1	0	1	1	1	0	9999	9999	1	9999	1	9999	6	7	3	13	1440	28	144	37	37	6	39	25	2	22	28	10	16	12	15	9
153	1	1	81	3	0	12	132.7	160	23.5	85	111	52.33	58.67	1	0	0	0	1	0	1	0	0	0	0	0	1	1	0	0	18	12	11	8	5013	30	141	37	36	5	39	24	3	33	41	10	12	11	14	8
226	1	1	64	3	0	12	137.8	154.9	26.0477	85.09	114.3	70.7	43.6	0	0	0	0	1	0	0	0	0	0	0	0	0	1	0	0	18	7	7	2	240	30	144	37	37	6	39	25	3	23	28	11	12	10	11	8
243	1	1	72	3	0	12	109.6	155.194	20.6387	80	144	76.5	67.5	0	0	0	0	0	0	1	0	0	0	0	2	0	1	0	0	12	3	5	8	749	30	144	37	37	6	39	25	4	20	35	13	14	7	10	6
188	1	0	60	3	0	12	216	190.5	26.9952	105	114.67	65.67	49	0	0	0	0	1	0	0	0	0	0	0	0	0	0	0	0	3	3	2	4	1032	29	142	37	37	6	38	24	5	24	27	8	15	10	10	7
55	1	1	73	3	0	16	154.7	157.48	28.3	91	152	69	83	1	0	0	0	1	0	1	0	0	0	0	0	1	9999	0	9999	13	4	4	13	0	30	143	36	37	6	39	25	3	20	25	7	13	6	12	5
155	1	0	65	3	0	16	186.6	175.3	27.6	105.4	144	94	50	1	0	0	0	1	0	1	0	0	0	0	0	1	0	0	0	#NULL!	#NULL!	#NULL!	#NULL!	#NULL!	#NULL!	143	37	37	6	39	24	#NULL!	#NULL!	#NULL!	10	13	13	12	9
169	3	1	24	1	1	15	287	167.6	46.3	132.1	141.3	90.7	50.6	0	0	0	0	1	1	1	0	0	0	0	2	0	1	0	1	15	13	5	2	4065	30	154	47	37	6	39	25	#NULL!	#NULL!	#NULL!	#NULL!	#NULL!	#NULL!	#NULL!	#NULL!
176	1	1	29	1	1	14	253.3	166.3	41.5406	123.1	117	80	37	0	0	0	0	1	1	0	0	0	0	0	2	0	1	0	1	9	9	7	1	12906	30	#NULL!	#NULL!	#NULL!	#NULL!	#NULL!	#NULL!	8	31	29	9	12	8	11	5
236	1	0	34	1	1	20	244.6	177.8	35.0926	112	128.5	73.75	54.75	0	1	1	0	1	1	0	1	1	0	1	0	0	0	1	1	18	10	5	5	3930	30	137	37	35	6	35	24	2	#NULL!	#NULL!	#NULL!	#NULL!	#NULL!	#NULL!	#NULL!
165	1	1	28	1	1	15	255	170.2	39.9	108	123	74	49	0	0	0	0	1	1	0	0	0	0	0	1	0	0	0	1	13	3	4	2	5013	28	141	37	36	6	38	24	13	38	46	11	18	14	13	9
124	1	1	32	1	1	12	230	162.56	38.3	121.9	130	73	57	0	0	0	0	1	1	1	1	1	0	0	2	0	1	0	0	2	6	5	2	1386	29	142	37	37	6	37	25	5	25	27	12	14	10	16	7
216	1	0	21	1	1	12	187.2	174.5	27.8829	94.8	118.3	69.3	49	0	0	0	0	1	0	0	0	0	0	0	0	0	0	0	0	4	4	2	3	2274	29	#NULL!	#NULL!	#NULL!	#NULL!	#NULL!	#NULL!	0	21	32	9	14	10	9	7
149	1	0	22	1	1	16	207.9	172.7	31.6	104	128.67	68	60.67	0	0	0	0	1	1	0	1	1	0	0	0	0	1	0	0	14	8	4	4	5790	30	141	37	37	6	39	22	#NULL!	#NULL!	#NULL!	11	20	18	10	9
74	2	0	22	1	1	12	217	170.18	34	110	127.3	70.3	57	0	0	0	0	1	1	0	1	1	0	0	2	0	1	0	9999	6	4	2	4	5118	29	139	36	33	6	36	28	1	23	23	5	9	8	9	4
66	1	0	24	1	1	12	205.69	170.18	32.2	107	123.67	66	57.67	0	0	0	0	1	1	0	1	1	0	0	0	0	1	0	0	15	5	2	3	23274	30	141	36	37	6	37	25	14	32	38	12	13	7	8	8
93	2	1	21	1	1	12	288	180.34	40.2	110	125.3	73.6	51.7	1	0	1	0	1	1	1	0	0	1	2	2	1	1	0	0	16	3	1	4	1710	28	139	36	37	6	35	25	3	35	26	10	15	13	12	5
164	2	1	24	1	1	16	206.1	167.6	33.3	105.4	121	71.33	49.67	0	0	0	0	1	1	0	0	0	0	0	0	0	1	0	0	15	6	3	2	3573	29	142	36	37	6	39	24	7	30	44	10	15	11	10	8
159	1	1	21	1	1	15	257.8	167.6	41	116.8	133.3	84.6	48.67	0	0	0	0	1	1	1	0	0	0	0	2	0	0	0	0	0	9	6	2	5706	#NULL!	#NULL!	#NULL!	#NULL!	#NULL!	#NULL!	#NULL!	#NULL!	#NULL!	#NULL!	9	11	9	10	7
214	1	1	31	1	1	14	248.8	167.64	40.1529	124.5	136	89.67	46.33	0	0	0	0	1	1	1	0	0	0	0	0	0	1	0	0	6	13	8	2	14502	30	#NULL!	#NULL!	#NULL!	#NULL!	#NULL!	#NULL!	30	26	54	9	21	13	9	11
72	1	0	21	1	1	14	224.65	180.34	31.3	109	121.7	68.7	53	0	0	0	1	1	1	0	1	1	0	0	0	0	0	0	1	5	8	9	3	1076	29	138	37	37	6	35	23	9	31	35	11	14	9	9	8
75	1	0	26	1	1	18	255.9	182.88	34.7	110	124.3	67.67	56.63	0	0	0	0	1	1	0	1	1	0	0	0	0	0	0	0	11	7	12	3	7224	30	142	37	37	6	38	24	2	25	31	10	11	9	11	7
146	2	0	22	1	1	15	238.3	180.3	33.2	106.7	146.66	73.66	73	0	0	0	0	1	1	1	1	1	0	0	1	0	1	0	1	10	2	5	5	12264	#NULL!	#NULL!	#NULL!	#NULL!	#NULL!	#NULL!	#NULL!	#NULL!	31	31	16	11	18	12	8
147	1	1	25	1	1	18	218.5	170.2	33.7	99	80.33	71.66	42	0	0	0	0	1	1	0	1	1	0	1	1	1	0	0	0	15	6	3	#NULL!	1299	#NULL!	#NULL!	#NULL!	#NULL!	#NULL!	#NULL!	#NULL!	#NULL!	24	27	9	13	10	8	7
220	1	1	32	1	1	18	148	154.94	27.9613	84.3	125.3	90.67	34.63	0	1	0	0	1	0	1	1	1	0	0	1	0	1	1	1	7	14	9	2	1022	30	#NULL!	#NULL!	#NULL!	#NULL!	#NULL!	#NULL!	22	49	59	12	11	11	9	9
151	1	1	21	1	1	15	206.8	166.4	33.9	104	122.66	81.66	41	0	0	0	0	1	1	0	1	1	0	0	0	0	1	0	0	5	7	0	2	2079	#NULL!	#NULL!	#NULL!	#NULL!	#NULL!	#NULL!	#NULL!	0	21	31	7	10	12	10	6
227	1	1	27	1	1	20	176.6	171.96	27.0868	88	110.67	67.3	43.37	0	0	0	0	1	0	0	0	0	0	0	2	0	1	0	1	11	6	3	1	198	30	143	36	37	6	39	25	#NULL!	37	35	7	15	11	12	6
87	2	1	21	1	1	16	178	160.02	31.5	94	121	72	49	0	0	0	0	1	1	0	1	1	0	0	2	0	0	0	0	10	11	6	2	2415	30	141	37	37	6	37	24	4	26	34	9	18	14	7	5
213	1	1	28	1	1	18	183.2	167.89	29.478	86.7	127.3	72.6	54.7	0	0	0	0	1	0	0	0	0	0	0	0	0	1	0	1	4	9	3	2	11448	29	144	37	37	6	39	25	20	56	64	9	8	8	8	4
168	1	1	54	2	1	14	238.76	165.1	39.7274	124.5	168	99	69	1	0	0	0	1	1	1	0	0	0	0	0	1	0	0	0	6	9	7	5	495	30	143	37	37	6	38	25	0	29	34	9	17	11	14	8
170	2	1	48	2	1	12	239.6	165.1	39.9	121.9	133.3	85.7	47.6	0	1	0	1	1	1	1	0	0	1	#NULL!	2	1	1	0	0	7	6	6	5	990	26	135	36	31	6	39	23	#NULL!	#NULL!	#NULL!	#NULL!	#NULL!	#NULL!	#NULL!	#NULL!
180	1	1	45	2	1	18	264.11	172.72	40.1534	129.54	138	93.66	44.34	0	0	0	0	1	1	1	0	0	0	0	0	0	1	0	0	3	16	14	2	358	29	138	35	37	6	38	22	#NULL!	#NULL!	#NULL!	#NULL!	#NULL!	#NULL!	#NULL!	#NULL!
191	1	1	49	2	1	16	265	165.1	44.0934	137	141.3	92.3	49	0	0	0	0	1	1	1	0	0	0	0	1	0	1	0	1	7	15	11	2	6024	29	142	36	37	6	38	25	3	39	31	12	17	14	13	8
211	2	1	52	2	1	14	213.2	160.02	37.8	114.3	149.33	88	61.33	1	1	0	1	1	1	1	#NULL!	#NULL!	1	2	2	1	9999	1	9999	4	5	5	8	396	28	139	37	37	6	35	24	#NULL!	#NULL!	#NULL!	#NULL!	#NULL!	#NULL!	#NULL!	#NULL!
202	4	0	52	2	1	12	242.8	180.34	33.86	120	139.3	82.3	57	0	0	1	0	1	1	1	0	0	1	2	2	0	0	0	0	2	6	7	5	1485	27	140	16	37	6	39	42	1	32	24	8	14	16	12	6
41	1	0	46	2	1	16	276	175.26	40.8	124	140	75	65	1	0	0	0	1	1	1	1	1	1	1	1	1	1	0	0	6	13	7	11	3465	29	142	37	37	6	37	25	1	21	24	7	13	10	10	11
67	4	1	54	2	1	12	184.53	158.75	33.2	105.5	143	77.67	65.33	0	0	0	0	1	1	1	1	1	0	0	0	0	0	1	0	2	6	7	2	594	23	139	35	37	6	37	24	16	32	34	11	15	18	13	10
135	2	0	51	2	1	16	265	162.2	34.9	120.7	156.3	98	58	0	0	0	0	1	1	1	1	1	0	0	2	1	1	1	1	10	11	8	5	1354	29	141	37	37	6	38	23	2	42	31	10	16	12	12	7
138	2	1	52	2	1	14	243.3	174	37	109.2	129	87.3	41.7	1	0	0	0	1	1	1	1	1	0	0	2	1	1	1	0	12	10	5	2	4350	30	143	36	37	6	39	25	4	31	31	8	14	13	15	10
39	1	1	52	2	1	16	252	170.18	39.5	113	120.3	79	41.3	1	1	0	0	1	1	1	1	1	1	2	0	1	9999	1	9999	7	7	5	4	6825	28	144	37	37	6	39	25	2	28	23	10	11	8	12	6
133	1	1	52	2	1	19	281.53	181.61	39.2	116.8	137.33	73.34	63.99	0	0	0	0	1	1	1	1	1	0	0	0	1	1	1	0	4	15	10	2	686	28	142	36	37	6	39	24	3	22	25	12	16	18	15	7
106	1	0	49	2	1	16	262.79	172.72	39.8	125	140.67	86.33	54.34	0	1	0	0	1	1	1	1	1	0	0	1	0	0	1	1	8	7	3	4	714	30	142	36	37	6	39	24	10	36	33	9	15	8	7	6
185	2	1	52	2	1	12	250.2	163.8	42.2943	111.7	145.7	83.3	62.4	0	1	1	0	1	1	1	#NULL!	#NULL!	#NULL!	2	2	0	1	1	0	15	5	2	4	666	29	140	37	37	6	36	24	5	22	26	6	10	10	11	7
115	1	0	53	2	1	12	190	167.64	30.7	112	139	88	51	1	0	0	0	1	1	1	1	1	0	0	0	1	1	0	0	16	6	5	15	0	30	142	37	37	6	37	25	14	27	21	12	21	15	12	7
46	1	1	46	2	1	14	232	160.02	41.1	119	129.33	86.7	42.63	1	1	0	1	1	1	1	1	1	0	0	0	1	0	1	0	13	10	6	3	1950	30	138	37	37	6	34	24	19	34	43	13	19	19	13	14
68	1	1	53	2	1	16	262.8	162.56	45.1	123	153.7	87.3	66.4	1	1	1	0	1	1	1	1	1	1	2	1	1	1	1	1	7	11	3	8	#NULL!	30	139	37	37	6	38	21	23	33	46	12	19	15	10	7
196	#NULL!	0	54	2	1	12	270	190.5	33.744	128	133	80.67	52.33	1	1	0	0	1	1	1	#NULL!	#NULL!	#NULL!	0	0	1	1	1	1	8	5	4	5	495	30	140	37	37	6	35	25	1	30	24	7	12	7	9	6
116	1	0	52	2	1	12	335.3	172.72	51	149.9	112	73	39	0	1	1	0	1	1	0	1	1	1	1	2	0	1	1	0	5	14	13	3	6696	28	143	37	37	6	38	25	25	49	47	11	19	17	15	9
70	1	1	53	2	1	18	239.64	177.8	34.4	111	149.33	89.67	59.66	1	0	0	0	1	1	1	1	1	0	0	0	1	1	0	1	17	12	11	4	1950	30	139	35	36	6	37	25	10	40	42	12	17	17	13	8
209	2	1	44	2	1	16	289	171.53	44.5492	125.73	133.5	74.5	59	0	0	0	0	1	1	1	0	0	0	0	0	0	0	0	0	12	5	8	2	1356	30	144	37	37	6	39	25	3	23	41	7	16	15	9	8
112	1	1	47	2	1	18	293	160.02	51.9	127	115	70	45	1	0	1	0	1	1	1	0	0	1	2	0	1	0	0	0	8	12	4	3	1050	30	143	37	37	6	38	25	10	24	34	9	16	13	10	11
201	4	1	48	2	1	14	254.6	149.86	51.4173	134.6	137.7	77.7	60	0	1	1	0	1	1	1	1	0	1	1	1	0	0	1	1	6	13	12	4	0	30	139	35	36	6	39	23	8	26	33	6	11	10	11	5
189	#NULL!	1	60	3	1	12	191.5	167.6	30.9203	129.5	177	84	93	1	1	1	0	1	1	1	#NULL!	#NULL!	#NULL!	2	2	1	0	1	0	13	10	12	23	1116	30	132	36	36	6	34	20	32	59	71	16	15	17	13	8
190	1	0	60	3	1	11.5	233.67	167.6	37.7292	121	110.3	71	39.3	1	0	1	0	1	1	0	0	0	1	2	2	1	1	0	0	2	8	6	8	495	26	140	37	35	6	38	24	14	37	39	8	15	7	14	8
144	1	0	60	3	1	#NULL!	258	180.3	36	119	127	81.66	45	1	1	1	0	1	1	1	1	1	1	2	2	1	1	1	1	4	10	12	7	198	28	143	37	37	6	39	24	14	33	42	8	18	12	14	8
117	1	1	75	3	1	12	168	162.56	28.8	97	136	63	73	1	1	0	0	1	0	1	1	1	0	0	0	1	1	1	0	7	5	4	11	0	26	135	37	37	6	38	17	31	50	53	13	12	19	14	9
38	1	0	80	3	1	16	224	177.8	32.1	128	161.7	73.3	88.4	1	1	0	0	1	1	1	1	1	0	0	0	1	9999	1	9999	12	10	2	22	1386	30	141	36	37	6	38	24	4	26	37	11	8	11	14	7
90	1	0	65	3	1	12	300	172.72	45.6	#NULL!	137	67.6	69.4	1	0	1	0	1	1	1	0	0	1	2	0	1	0	1	0	18	8	8	15	0	28	143	37	37	6	39	24	6	21	28	11	16	15	16	9
129	1	1	75	3	1	12	181	160.02	31.1	103	174.67	62.67	112	1	1	0	0	1	1	1	1	1	0	0	2	1	1	1	0	12	2	3	19	413	28	141	36	37	5	39	24	1	33	32	10	15	10	10	6
119	1	1	69	3	1	16	149.8	154.94	27.8	99	146.6	72	74.6	0	1	0	0	1	0	1	1	1	0	0	1	1	0	1	0	11	1	3	6	2319	29	144	37	37	6	39	25	1	29	27	8	12	12	8	7
102	1	0	63	3	1	14	264.61	181.61	36.4	126	137.77	86.6	51.17	1	1	0	0	1	1	1	1	1	0	0	2	1	1	1	1	14	13	8	8	9996	27	144	37	37	6	39	25	7	35	25	10	14	8	11	10
20	1	0	73	3	1	17	160	167.64	25.8	105.5	125	80	45	1	0	0	0	1	0	1	1	1	0	0	2	1	9999	1	9999	12	6	4	10	2079	27	143	37	37	6	38	25	0	33	20	8	11	6	6	6
5	1	1	74	3	1	20	172	160.02	30.5	91.5	115	65	50	1	0	0	0	1	1	1	0	0	0	9999	9999	1	9999	9999	9999	14	4	4	27	1314	29	142	37	37	6	37	25	9	35	38	14	14	11	16	10
212	1	0	67	3	1	14	219.2	177.8	31.4485	112	150	78.5	71.5	0	0	0	0	1	1	1	0	0	0	0	0	0	0	0	0	8	9	5	8	2430	29	140	36	36	6	39	23	5	22	36	9	13	11	12	9
193	#NULL!	1	64	3	1	12	220.9	170.2	34.5859	116.5	162	64.3	97.7	1	1	1	0	1	1	1	#NULL!	#NULL!	#NULL!	2	2	1	0	1	0	5	12	4	16	4590	29	142	37	37	6	37	25	0	20	20	5	14	6	10	4
79	1	0	77	3	1	16	181.9	172.72	27.7	106.5	164	77	87	1	1	1	0	1	0	1	1	1	1	2	2	1	1	1	9999	14	7	4	29	5040	29	137	36	37	6	37	21	3	28	35	7	13	11	8	7
71	1	1	70	3	1	12	241	165.1	40.1	114	138	58.33	79.67	1	0	0	1	1	1	1	1	1	1	1	2	1	1	1	9999	4	12	11	5	#NULL!	28	142	37	37	6	37	25	16	57	52	15	15	10	9	6
81	3	0	72	3	1	16	150	175.26	22.1	78	115	53.67	61.33	1	1	1	0	0	0	1	1	1	1	2	2	1	1	1	1	7	3	7	28	1200	28	144	37	37	6	39	25	10	46	50	10	9	13	7	7
137	1	1	62	3	1	14	176.4	157.48	31.2	105.4	127.66	84.33	43.33	1	0	0	0	1	1	1	1	1	0	0	1	1	1	0	0	13	7	2	4	2376	30	141	37	37	6	36	25	8	30	40	13	14	8	12	7
94	1	1	71	3	1	18	188	152.4	36.7	109	132	72	60	1	0	1	0	1	1	1	1	1	1	1	2	1	1	0	1	9	2	5	9	#NULL!	27	144	37	37	6	39	25	2	22	27	11	17	8	11	13
92	1	1	71	3	1	18	226	165.1	37.6	116.8	132	63	69	1	1	1	0	1	1	1	1	1	1	2	1	1	1	1	1	9	3	4	37	360	30	142	36	37	6	39	24	10	20	36	10	14	16	10	7
89	1	1	79	3	1	15	187	162.56	32	94	156	73	83	1	1	0	0	1	1	1	1	1	0	0	1	1	1	1	1	9	8	5	23	205	29	144	37	37	6	39	25	4	44	25	11	10	13	12	8
91	4	1	60	3	1	12	241	147.32	50.4	119	140	87	53	1	1	0	0	1	1	1	1	1	0	0	2	1	1	1	0	13	7	2	6	198	30	142	37	37	6	38	24	23	21	34	14	17	13	15	8
13	1	1	83	3	1	18	145	160.02	25.7	118	126	75	51	1	1	0	0	1	0	1	1	1	0	0	9999	1	9999	1	9999	11	5	2	16	1307	30	144	37	37	6	39	25	6	28	25	6	10	9	7	4
48	1	1	70	3	1	12	164	160.02	29	97	135.7	70.7	65	0	1	0	0	1	0	1	1	1	0	0	1	0	9999	1	9999	13	10	10	5	2772	27	142	37	37	6	39	23	8	26	28	10	13	16	10	7
[truncated: 126 more columns]
